# Supplementary material for: Ultra-brief breath counting (mindfulness) training promotes recovery from stress-induced alcohol-seeking in student drinkers
Source: Addict Behav. 2020 Mar;102:106141. doi: 10.1016/j.addbeh.2019.106141 (PMC6959458; doi:10.1016/j.addbeh.2019.106141)
Supplement: Supplementary data 2 [file mmc2.xml]

<?xml version="1.0" encoding="UTF-8" standalone="no"?><data:data><datasets><author>l.hogarth@exeter.ac.uk</author><type>0</type><dataset><value>1</value><reason>Data will be made available on request</reason><comments/></dataset></datasets></data:data>
